# Supplementary material for: Spherical Body Protein 4 from Babesia bigemina: A Novel Gene That Contains Conserved B-Cell Epitopes and Induces Cross-Reactive Neutralizing Antibodies in Babesia ovata
Source: Pathogens. 2023 Mar 22;12(3):495. doi: 10.3390/pathogens12030495 (PMC10051436; doi:10.3390/pathogens12030495)
Supplement: Supplementary file 1 [file pathogens-12-00495-s001.zip]

Archive with 1 entries (1 files):
- pathogens-2261427-supplementary.pdf
